# Supplementary material for: A driver role for GABA metabolism in controlling stem and proliferative cell state through GHB production in glioma
Source: Acta Neuropathol. 2016 Dec 28;133(4):645–60. doi: 10.1007/s00401-016-1659-5 (PMC5348560; doi:10.1007/s00401-016-1659-5)
Supplement: Supplementary file 2 — Supplementary material 2 (XLSX 78 kb) [file 401_2016_1659_MOESM2_ESM.xlsx]

## Sheet: Explanation
	Table S2: Explanation								Table S2: Legend
	OrigScale	Values are normalized in terms of raw area counts.							Table. S2. Sheet 1. Heat Maps of biochemical levels in TG1 and TG1-miR. Green and red boxes signal biochemical exhibiting statistically reduced or increased levels between both cell types, respectively. Sheet 2. Heat Maps of biochemical levels in the extra-cellular medium of TG1 and TG1-miR. Green and red boxes signal biochemical exhibiting statistically reduced or increased levels between both c…
		Note: for a single day run, this is equivalent to the raw data
	ScaledImpData	Each biochemical in OrigScale is re-scaled to have median equal to 1.
		Missing values are imputed with the minimum.
	ProNormImpData	Values for biochemical in OrigScale are normalized by Bradford protein assay values.
		Each biochemical is then re-scaled to have median equal to 1.
		Missing values are imputed with the minimum.
	Pathway Heat Map	This is the heatmap associated with the statistical analysis of the data
		Indicates ratios, p- and q-values for each comparison
	0.55	Green: indicates significant difference (p≤0.05) between the groups shown; GREEN indicates a ratio < 1
	1.71	Red: indicates significant difference (p≤0.05) between the groups shown; RED indicates a ratio > 1
	1.2	Non-colored text and cell: mean values are not significantly different for that comparison
	* indicates compounds that have not been officially "plexed" (based on a standard), but we are confident in its identity

## Sheet: OrigScale (Cells) (2)
Table S2: OrtigScale (Cells). Values are normalized in terms of raw area counts.
PATHWAY SORTORDER	BIOCHEMICAL NAME	SUPER PATHWAY	SUB PATHWAY	COMP ID	PLATFORM	RI	MASS	CAS	PUBCHEM	KEGG	Group HMDB	TG1: cell pellets	TG1: cell pellets	TG1: cell pellets	TG1: cell pellets	TG1: cell pellets	TG1: cell pellets	TG1- miR-302-367: cell pellets	TG1- miR-302-367: cell pellets	TG1- miR-302-367: cell pellets	TG1- miR-302-367: cell pellets	TG1- miR-302-367: cell pellets	TG1- miR-302-367: cell pellets
											BRADFORD PROTEIN	14.906	15.333	15.421	16.401	15.177	16.358	14.978	16.424	17.254	16.263	15.649	16.354
30	aspartate	Amino acid	Alanine and aspartate metabolism	15996	GC/MS	1529.7	232	56-84-8;	5960	C00049	HMDB00191	56320024	66290384	55856316	55618512	58615548	52734668	67174424	64491240	67384024	72177648	73366360	77491200
32	N-acetylaspartate (NAA)	Amino acid	Alanine and aspartate metabolism	22185	LC/MS Pos	1222	176.1	997-55-7;997-55-7 ;	65065	C01042	HMDB00812	960248.5	1019083.9	1085647.6	708478.3	673182.6	773810.6	278321.6	326158.6	386090.6	232438.2	193796.7	289423
34	asparagine	Amino acid	Alanine and aspartate metabolism	512	GC/MS	1617.5	188	70-47-3;	62676992089	C00152	HMDB00168	7022558	13263710	10064096	9535394	10656075	10533607	9994638	6443899	4885966	11227882	8673745	5328973
39	glutamate	Amino acid	Glutamate metabolism	57	LC/MS Pos	700	148.1	56-86-0;	611	C00025	HMDB03339	13189218	13437383	13196046	11208434	11724027	11523978	8012601	7929121.5	7851890.5	8005440.5	7893623.5	8042118.5
43	glutamate, gamma-methyl ester	Amino acid	Glutamate metabolism	33487	LC/MS Pos	1062	162.1	1499-55-4 ;	73913			876588.8	647789.6	874558.4	720978.9	675863.3	956142	1042195.8	748516.2	858212.1	600107.8	566760	723494.7
44	glutamine	Amino acid	Glutamate metabolism	53	LC/MS Pos	684	147.2	56-85-9;	69920865961	C00064	HMDB00641	33589260	34274128	34368872	32486504	32626966	30503534	20348130	18753088	19524944	21299336	20906720	20327632
45	pyroglutamine*	Amino acid	Glutamate metabolism	32672	LC/MS Pos	764	129.2		134508			3313431.3	3448059.8	3744132	3105683.3	3238874.5	3133665.8	12380409	12302079	12232634	11905571	11720738	12980551
46	gamma-aminobutyrate (GABA)	Amino acid	Glutamate metabolism	1416	GC/MS	1539.7	304.1	56-12-2;	6992099119	C00334	HMDB00112	3105022.3	4328702	3757291	4424561.5	3911065.3	5125203.5	3734245.8	2601527.3	2813213.5	2642674.8	2840099.8	2628805.8
48	N-acetyl-aspartyl-glutamate (NAAG)	Amino acid	Glutamate metabolism	35665	LC/MS Pos	1563	305	3106-85-2;	5255	C12270	HMDB01067	392413.4	450779.6	489075.2	489908.8	486761.1	374012.4	293861.9	275947	253203.9	259469.4	336590.5	315710.4
275	4-guanidinobutanoate	Amino acid	Guanidino and acetamido metabolism	15681	LC/MS Pos	1085	146.1	463-003;463-00-3;	500	C01035	HMDB03464	323543.7	279840.8	576441.3	195140.2	354214.3	511209.5	811752.8	619181.5	709728	754466.1	748395.8	648113.2
472	fructose	Carbohydrate	Fructose, mannose, galactose, starch, and sucrose metabolism	577	GC/MS	1758	217	57-48-7;	5984	C00095	HMDB00660	125265096	130317096	112193632	120431592	125896424	118864896	318173120	305962272	305719360	339518272	334166368	354194144
474	galactose	Carbohydrate	Fructose, mannose, galactose, starch, and sucrose metabolism	12055	GC/MS	1793.8	203.9	59-23-4;	3037556	C01582	HMDB00143	729373	666958.6	974162.6	878284	1177183.4	590487.8	285174	472001	803832	1382749	441354	1375844
479	lactose	Carbohydrate	Fructose, mannose, galactose, starch, and sucrose metabolism	11454	GC/MS	2177	204	5965-66-2;	6134	C00243	HMDB00186	2192363.8	2593107	2469770	2777516.8	3168071.8	4106032	5145103	5242893	5910781	4860912.5	5361721.5	6011449
480	6'-sialyllactose	Carbohydrate	Fructose, mannose, galactose, starch, and sucrose metabolism	39795	GC/MS	2071.5	285.1	35890-39-2;		G00265	HMDB06569	981441	1095472	1017786.4	1094059.3	1016450.3	1052064.9	1173778.1	835331.4	1386541.5	1066198	790048.4	970106
483	mannitol	Carbohydrate	Fructose, mannose, galactose, starch, and sucrose metabolism	15335	GC/MS	1839	319.1	69-65-8;	6251	C00392	HMDB00765	187687	244435	614144	669382	675189	580759
489	mannose-6-phosphate	Carbohydrate	Fructose, mannose, galactose, starch, and sucrose metabolism	1469	GC/MS	2004.6	387.1	70442-25-0;104872-94-8;		C00275	HMDB01078	489782	687789	562764	526670	553993	466107	305734	358259	441519	722535	254316	516265
495	sorbitol	Carbohydrate	Fructose, mannose, galactose, starch, and sucrose metabolism	15053	GC/MS	1843	319.1	6706-59-8;	107428	C00794	HMDB00247	106667576	116031096	119430304	106442192	120142952	129952672	649479168	602608960	611001792	629105216	612777408	652595904
514	palatinitol	Carbohydrate	Fructose, mannose, galactose, starch, and sucrose metabolism	37469	GC/MS	2233	204	64519-82-0;	3034828			500440.6	597669	447727		323363	323148	2001116.8	1655102.5	2133897.5	1927498.4	2399605	2442762.3
517	glycerate	Carbohydrate	Glycolysis, gluconeogenesis, pyruvate metabolism	1572	GC/MS	1360.7	189	600-19-1;	752	C00258	HMDB00139	3678501.8	3339706.5	3987302	4021458	4120828	4056545	2423928.3	5534987.5	3603851.5	2707044.8	2520780.3	2998145.3
519	glucose-6-phosphate (G6P)	Carbohydrate	Glycolysis, gluconeogenesis, pyruvate metabolism	37256	GC/MS	2042.7	204.1	103192-55-8;		C00668	HMDB01401	8409027	6639932	6235443.5	7410813.5	10432454	8748387	4730740.5	3968568.3	4268247.5	4011367.5	3181366.5	4507651
520	glucose 1-phosphate	Carbohydrate	Glycolysis, gluconeogenesis, pyruvate metabolism	33755	GC/MS	1853	217.1	56401-20-8;	65533	C00103	HMDB01586	6744560	9771811	7439516	9687999	8953948	9202815	2630761.8	3408735.3	2380563.3	1901704.1	1434443.8	2487637.3
521	glucose	Carbohydrate	Glycolysis, gluconeogenesis, pyruvate metabolism	20488	GC/MS	1866.8	217.1	50-99-7;	79025	C00293	HMDB00122	313036544	347786400	328629600	331974144	352340320	350053600	412546848	418274272	402672544	446555040	431876096	469402752
524	fructose-6-phosphate	Carbohydrate	Glycolysis, gluconeogenesis, pyruvate metabolism	12021	GC/MS	1994.9	315.1	103213-47-4;		C05345	HMDB00124	4007084.3	3367519.3	2959146.3	2710772.5	3185899.5	3117432.5	2742079.8	2052527.6	2401188.8	2039635.6	1757954.3	1140947
525	fructose 1-phosphate	Carbohydrate	Glycolysis, gluconeogenesis, pyruvate metabolism	15909	GC/MS	1983.1	445.2	53823-70-4;	65246	C01094	HMDB01076	460084.8	739125	372477.3	497778.3	447939.5	594024.9	587526	313324	551977	492816	382127.1	610730.3
527	Isobar: fructose 1,6-diphosphate, glucose 1,6-diphosphate	Carbohydrate	Glycolysis, gluconeogenesis, pyruvate metabolism	36984	LC/MS Neg	572	339					455123.7	539454.1	509014	441572.5	542550.3	478353.7	117816	91547.7	84213.8	93392.3	67477.8	111207.5
529	3-phosphoglycerate	Carbohydrate	Glycolysis, gluconeogenesis, pyruvate metabolism	1414	GC/MS	1756	299	80731-10-8;		C00597	HMDB00807	4294202	5444096	4596728	4420707	6155405	6540311.5	3925902	5037014	2923314	2750369	1823142.3	3574370
531	dihydroxyacetone phosphate (DHAP)	Carbohydrate	Glycolysis, gluconeogenesis, pyruvate metabolism	15522	GC/MS	1737	315.1	102783-56-2;	4643300	C00111	HMDB01473	531366	1034326.3	1047199	393732	904069.6	417227			186203	110924		488369
535	pyruvate	Carbohydrate	Glycolysis, gluconeogenesis, pyruvate metabolism	599	GC/MS	1130.6	217	127-17-3;	107735	C00022	HMDB00243	441517	1348872.4	1079144.5	735661	1182070.5	835931.4	548950	372480	274227	599830.9	428609	1242089.3
536	lactate	Carbohydrate	Glycolysis, gluconeogenesis, pyruvate metabolism	527	GC/MS	1102.8	116.9	79-33-4;	612	C00186	HMDB00190	1102776704	1234671104	1149965568	1180149632	1227943552	1201896704	1086511360	1070054400	1066431552	1080995584	1093537792	1187318144
545	6-phosphogluconate	Carbohydrate	Nucleotide sugars, pentose metabolism	15442	LC/MS Neg	588	275.1	921-62-0;53411-70-4;	91493	C00345	HMDB01316	188116	149630.9	157573.9	171402.4	150780.6	169403.5	163199.7	209257.1	207363.7	187558.6	130909.8	148073.6
546	arabitol	Carbohydrate	Nucleotide sugars, pentose metabolism	38075	GC/MS	1687.5	307.1	488-82-4;	94154	C00474	HMDB01851	175098.6	196462	185149	214511	205229	164747	401486.7	321348.8	342405.6	400133.4	377677.9	415877.7
548	ribitol	Carbohydrate	Nucleotide sugars, pentose metabolism	15772	GC/MS	1692.4	217	488-81-3;		C00474	HMDB00508	3169925.8	3438215	3364273.8	3356460.3	3597330	3451588.5	8436885	8106534.5	8392712	8856145	8689402	8902350
551	sedoheptulose-7-phosphate	Carbohydrate	Nucleotide sugars, pentose metabolism	35649	GC/MS	2070	691.35	2646-35-7;	616	C05382	HMDB01068	342092	208486	189984	297299	217413	292056	444767	332390	381804	353352	425052	496168.9
554	ribose	Carbohydrate	Nucleotide sugars, pentose metabolism	12083	GC/MS	1652	204	50-69-1;	5311110	C00121	HMDB00283	2164510.3	2054131.3	2197483.3	2112285	2373378.5	1894117.9	2091210.9	2652190.8	2393709.3	2483755.3	2261031	2942574.8
559	ribulose	Carbohydrate	Nucleotide sugars, pentose metabolism	35855	GC/MS	1662	306.1	488-84-6;	79021	C00309	HMDB00621,HMDB03371	233918.9	181901.4	188944	191662	223406.4	185153.3	281824	367313	366629	399599	302379.3	342771.3
561	Isobar: ribulose 5-phosphate, xylulose 5-phosphate	Carbohydrate	Nucleotide sugars, pentose metabolism	37288	GC/MS	1935	357.2					498523	581774.4	377682	391951	642293	438204	439429.2	314203.8	433919	433585.6	290169	487834.6
563	UDP-glucuronate	Carbohydrate	Nucleotide sugars, pentose metabolism	2763	LC/MS Neg	594	579.1	28053-08-9;63700-19-6;	17473	C00167	HMDB00935	296527.8	294525.7	283477.3	262096.3	293590	260733	557248.9	533199.4	536363.1	533925.3	532586.6	533454.2
565	xylitol	Carbohydrate	Nucleotide sugars, pentose metabolism	4966	GC/MS	1677.6	307.2	87-99-0;	6912	C00379	HMDB00568	263027	271825.8	284509	262060	295436	314700	702300.3	728197.1	796289	692608.9	681855.6	745992.8
566	arabinose	Carbohydrate	Nucleotide sugars, pentose metabolism	575	GC/MS	1631.6	217	28697-53-2;	66308	C00181	HMDB00646	689974	723553.6	731113.4	665402.4	761473.9	751004.4	795566.1	654708.8	614960.9	871681.1	812638.8	808509.7
579	citrate	Energy	Krebs cycle	1564	GC/MS	1763.4	273.1	77-92-9;	311	C00158	HMDB00094	2837522.8	4066534	2807535	2728116	3879482	3606429	3149691.8	2370001	2471465	3021341	2915036.3	3662580
589	alpha-ketoglutarate	Energy	Krebs cycle	33453	GC/MS	1779	419.1	305-72-6;328-50-7;22202-68-2;	51	C00026	HMDB00208	22103	62379.5	39199.8	35087	37294.5	48688			14773.5	32825	23091.5	14856
590	succinate	Energy	Krebs cycle	1437	GC/MS	1348	247	110-15-6;	1110	C00042	HMDB00254	2256317.8	3187304.3	2194316	2405074.3	2503264.8	2550851	1482187.4	1069784.3	1160511.8	1532553.8	1359020	1825864.5
594	fumarate	Energy	Krebs cycle	1643	GC/MS	1382.1	245	100-17-8;		C00122	HMDB00134	6755332	6264988	6475467.5	7415070.5	6841574	5255365	3092025.3	4285388	5661814.5	4926535.5	4576390	3598228.5
598	malate	Energy	Krebs cycle	1303	GC/MS	1502	233	6915-15-7;	525	C00149	HMDB00156	14830674	18973020	15378771	15522914	17908208	15764863	10566123	11240985	12754989	13579615	10008994	12406790
601	acetylphosphate	Energy	Oxidative phosphorylation	15488	GC/MS	1263	211	94249-01-1;	186	C00227	HMDB01494	8102215.5	11370150	9035544	9733913	11704510	11193184	14778813	11634845	6805256	6629187	9921446	14651068
602	phosphate	Energy	Oxidative phosphorylation	11438	GC/MS	1307.7	298.9	7664-38-2 ;	1061	C00009	HMDB01429	915504448	1055992704	897644928	930411008	986127872	907122688	1048852288	979627008	1015064256	1045192000	1044296192	1199041536
692	4-hydroxybutyrate (GHB)	Lipid	Fatty acid, monohydroxy	34585	GC/MS	1277	233.1	502-85-2;	10413	C00989	HMDB00710	291473	367653	298299	324682.5	385777	331395	392168.2	407264.2	374513.6	452553	415488.3	481083
714	2-hydroxyglutarate	Lipid	Fatty acid, dicarboxylate	37253	GC/MS	1576	247	40951-21-1;	43	C02630	HMDB00606	881781.7	1061776.8	833778.5	924324.1	1086401.3	845355.4	1485361.9	1184917.8	1232231.4	1702612.9	1466205.6	1474285.1
1245	coenzyme A	Cofactors and vitamins	Pantothenate and CoA metabolism	2936	LC/MS Neg	1600	766.1	85-61-0;18439-24-2;	317	C00010	HMDB01423	167534	182847.1	192311	184228.4	182779.7	176910.5	173841.3	175778	182301	183063	184462.4	194450.3
1246	3'-dephosphocoenzyme A	Cofactors and vitamins	Pantothenate and CoA metabolism	18289	LC/MS Neg	2010	686.2	3633-59-8;	444485	C00882	HMDB01373	146271.3	99987	112097.5	134327.3	109001.6	101690.9	72623.2	87086.4	87541.2	83829.5	102757.8	98537.4
1247	acetyl CoA	Cofactors and vitamins	Pantothenate and CoA metabolism	32484	LC/MS Neg	1900	808.1	102029-73-2;	444493	C00024	HMDB01206	17242.6	17801.5	17985	16472.9	22654.2	19160.2	15066	16315.2	13188.8	15862.2	15524.8	15525.3

## Sheet: ProNormImpData (Cells)
Table S2: Cell pellets. Values for biochemicals mesured in each biological replicate and normalized by Bradford protein assay values.
BIOCHEMICAL NAME	SUPER PATHWAY	SUB PATHWAY	COMP ID	PLATFORM	RI	MASS	CAS	PUBCHEM	KEGG	Group HMDB	TG1: cell pellets	TG1: cell pellets	TG1: cell pellets	TG1: cell pellets	TG1: cell pellets	TG1: cell pellets	TG1-miR-302-367: cell pellets	TG1-miR-302-367: cell pellets	TG1-miR-302-367: cell pellets	TG1-miR-302-367: cell pellets	TG1-miR-302-367: cell pellets	TG1-miR-302-367: cell pellets
										BRADFORD PROTEIN	14.906	15.333	15.421	16.401	15.177	16.358	14.978	16.424	17.254	16.263	15.649	16.354
aspartate	Amino acid	Alanine and aspartate metabolism	15996	GC/MS	1529.7	232	56-84-8;	5960	C00049	HMDB00191	0.862485	0.986901	0.826818	0.774104	0.881611	0.735895	1.023765	0.896338	0.891491	1.013099	1.070189	1.081629
N-acetylaspartate (NAA)	Amino acid	Alanine and aspartate metabolism	22185	LC/MS Pos	1222	176.1	997-55-7;997-55-7 ;	65065	C01042	HMDB00812	1.514802	1.562846	1.655426	1.015756	1.04299	1.112341	0.436945	0.466964	0.526178	0.336078	0.291201	0.416143
asparagine	Amino acid	Alanine and aspartate metabolism	512	GC/MS	1617.5	188	70-47-3;	62676992089	C00152	HMDB00168	0.694011	1.274294	0.961378	0.856447	1.034292	0.948591	0.982981	0.577965	0.41715	1.017019	0.816492	0.480011
glutamate	Amino acid	Glutamate metabolism	57	LC/MS Pos	700	148.1	56-86-0;	611	C00025	HMDB03339	1.086873	1.076486	1.051119	0.839451	0.948881	0.865352	0.657113	0.593017	0.558991	0.604652	0.619599	0.604042
glutamate, gamma-methyl ester	Amino acid	Glutamate metabolism	33487	LC/MS Pos	1062	162.1	1499-55-4 ;	73913			1.324922	0.951836	1.277709	0.990394	1.003294	1.316885	1.567657	1.026781	1.120625	0.83135	0.815959	0.996706
glutamine	Amino acid	Glutamate metabolism	53	LC/MS Pos	684	147.2	56-85-9;	69920865961	C00064	HMDB00641	1.029312	1.02105	1.01803	0.904774	0.98197	0.85178	0.620552	0.521557	0.516901	0.598237	0.610249	0.567767
pyroglutamine*	Amino acid	Glutamate metabolism	32672	LC/MS Pos	764	129.2		134508			0.793856	0.803106	0.867089	0.676257	0.762137	0.684144	2.951931	2.675005	2.531951	2.614415	2.674813	2.834616
gamma-aminobutyrate (GABA)	Amino acid	Glutamate metabolism	1416	GC/MS	1539.7	304.1	56-12-2;	6992099119	C00334	HMDB00112	0.789833	1.07044	0.923834	1.022896	0.977104	1.187989	0.945324	0.600594	0.618222	0.616133	0.688143	0.609489
N-acetyl-aspartyl-glutamate (NAAG)	Amino acid	Glutamate metabolism	35665	LC/MS Pos	1563	305	3106-85-2;	5255	C12270	HMDB01067	1.216591	1.358624	1.465633	1.380407	1.482149	1.056618	0.906675	0.776442	0.678176	0.737306	0.993979	0.892128
4-guanidinobutanoate	Amino acid	Guanidino and acetamido metabolism	15681	LC/MS Pos	1085	146.1	463-003;463-00-3;	500	C01035	HMDB03464	0.691878	0.581757	1.191517	0.379257	0.74394	0.996153	1.727538	1.201701	1.311172	1.478756	1.524411	1.263236
fructose	Carbohydrate	Fructose, mannose, galactose, starch, and sucrose metabolism	577	GC/MS	1758	217	57-48-7;	5984	C00095	HMDB00660	1.042613	1.054456	0.90263	0.911013	1.029157	0.901525	2.635505	2.31123	2.198302	2.590101	2.649295	2.687024
galactose	Carbohydrate	Fructose, mannose, galactose, starch, and sucrose metabolism	12055	GC/MS	1793.8	203.9	59-23-4;	3037556	C01582	HMDB00143	1.107911	0.98489	1.430326	1.212497	1.756202	0.817329	0.431094	0.650699	1.054852	1.925125	0.638582	1.904853
lactose	Carbohydrate	Fructose, mannose, galactose, starch, and sucrose metabolism	11454	GC/MS	2177	204	5965-66-2;	6134	C00243	HMDB00186	0.869084	0.999317	0.946355	1.000683	1.233443	1.483209	2.029786	1.886263	2.024255	1.766148	2.024547	2.172027
6'-sialyllactose	Carbohydrate	Fructose, mannose, galactose, starch, and sucrose metabolism	39795	GC/MS	2071.5	285.1	35890-39-2;		G00265	HMDB06569	0.998801	1.083803	1.001199	1.011921	1.015959	0.975637	1.188799	0.771536	1.219043	0.99452	0.765849	0.899852
mannitol	Carbohydrate	Fructose, mannose, galactose, starch, and sucrose metabolism	15335	GC/MS	1839	319.1	69-65-8;	6251	C00392	HMDB00765	0.352009	0.445674	1.113367	1.140997	1.243713	0.992537	0.352009	0.352009	0.352009	0.352009	0.352009	0.352009
mannose-6-phosphate	Carbohydrate	Fructose, mannose, galactose, starch, and sucrose metabolism	1469	GC/MS	2004.6	387.1	70442-25-0;104872-94-8;		C00275	HMDB01078	0.900276	1.229029	0.99988	0.879837	1.00012	0.780709	0.559273	0.597657	0.701122	1.217285	0.445267	0.864933
sorbitol	Carbohydrate	Fructose, mannose, galactose, starch, and sucrose metabolism	15053	GC/MS	1843	319.1	6706-59-8;	107428	C00794	HMDB00247	0.913878	0.966416	0.989051	0.82882	1.010949	1.014546	5.537684	4.685688	4.522405	4.940141	5.000724	5.09609
palatinitol	Carbohydrate	Fructose, mannose, galactose, starch, and sucrose metabolism	37469	GC/MS	2233	204	64519-82-0;	3034828			1	1.161026	0.864787	0.58841	0.634619	0.58841	3.979487	3.001611	3.683768	3.530221	4.567323	4.449034
glycerate	Carbohydrate	Glycolysis, gluconeogenesis, pyruvate metabolism	1572	GC/MS	1360.7	189	600-19-1;	752	C00258	HMDB00139	1.00322	0.885457	1.051121	0.99678	1.103786	1.00812	0.657888	1.370011	0.849109	0.676676	0.654839	0.745272
glucose-6-phosphate (G6P)	Carbohydrate	Glycolysis, gluconeogenesis, pyruvate metabolism	37256	GC/MS	2042.7	204.1	103192-55-8;		C00668	HMDB01401	1.14353	0.877807	0.81963	0.915922	1.39336	1.084078	0.640233	0.489799	0.501444	0.499982	0.412088	0.558713
glucose 1-phosphate	Carbohydrate	Glycolysis, gluconeogenesis, pyruvate metabolism	33755	GC/MS	1853	217.1	56401-20-8;	65533	C00103	HMDB01586	1.520803	2.142044	1.621484	1.985383	1.982938	1.890911	0.590348	0.697581	0.463736	0.393027	0.30809	0.511262
glucose	Carbohydrate	Glycolysis, gluconeogenesis, pyruvate metabolism	20488	GC/MS	1866.8	217.1	50-99-7;	79025	C00293	HMDB00122	0.875681	0.945796	0.8886	0.844007	0.96803	0.892312	1.148502	1.061926	0.973138	1.14495	1.15076	1.196834
fructose-6-phosphate	Carbohydrate	Glycolysis, gluconeogenesis, pyruvate metabolism	12021	GC/MS	1994.9	315.1	103213-47-4;		C05345	HMDB00124	1.338073	1.09319	0.955139	0.822688	1.044861	0.948592	0.911253	0.622046	0.692706	0.624258	0.559157	0.347259
fructose 1-phosphate	Carbohydrate	Glycolysis, gluconeogenesis, pyruvate metabolism	15909	GC/MS	1983.1	445.2	53823-70-4;	65246	C01094	HMDB01076	1.017775	1.589519	0.796457	1.000785	0.973214	1.197428	1.293446	0.629057	1.054888	0.999215	0.805186	1.231404
Isobar: fructose 1,6-diphosphate, glucose 1,6-diphosphate	Carbohydrate	Glycolysis, gluconeogenesis, pyruvate metabolism	36984	LC/MS Neg	572	339					0.96105	1.107401	1.03895	0.847441	1.125205	0.920442	0.247587	0.175447	0.153628	0.180754	0.135722	0.214036
3-phosphoglycerate	Carbohydrate	Glycolysis, gluconeogenesis, pyruvate metabolism	1414	GC/MS	1756	299	80731-10-8;		C00597	HMDB00807	0.870686	1.073097	0.9009	0.814632	1.225776	1.208394	0.792184	0.926903	0.512066	0.511129	0.352107	0.660565
dihydroxyacetone phosphate (DHAP)	Carbohydrate	Glycolysis, gluconeogenesis, pyruvate metabolism	15522	GC/MS	1737	315.1	102783-56-2;	4643300	C00111	HMDB01473	0.528448	1	1.006668	0.355877	0.88305	0.378104	0.10111	0.10111	0.15998	0.10111	0.10111	0.442684
pyruvate	Carbohydrate	Glycolysis, gluconeogenesis, pyruvate metabolism	599	GC/MS	1130.6	217	127-17-3;	107735	C00022	HMDB00243	0.589385	1.750478	1.392451	0.892525	1.549781	1.016842	0.729276	0.45127	0.316252	0.733907	0.544989	1.511269
lactate	Carbohydrate	Glycolysis, gluconeogenesis, pyruvate metabolism	527	GC/MS	1102.8	116.9	79-33-4;	612	C00186	HMDB00190	1.012928	1.102494	1.020997	0.985188	1.107758	1.00598	0.993191	0.892029	0.846244	0.910071	0.956752	0.99402
6-phosphogluconate	Carbohydrate	Nucleotide sugars, pentose metabolism	15442	LC/MS Neg	588	275.1	921-62-0;53411-70-4;	91493	C00345	HMDB01316	1.071724	0.828728	0.867741	0.887492	0.84368	0.879448	0.925302	1.08198	1.020613	0.979387	0.710401	0.768903
arabitol	Carbohydrate	Nucleotide sugars, pentose metabolism	38075	GC/MS	1687.5	307.1	488-82-4;	94154	C00474	HMDB01851	0.883172	0.96333	0.902677	0.983338	1.016662	0.757201	2.015306	1.47103	1.49202	1.849813	1.814507	1.9119
ribitol	Carbohydrate	Nucleotide sugars, pentose metabolism	15772	GC/MS	1692.4	217	488-81-3;		C00474	HMDB00508	0.901986	0.951081	0.925317	0.868007	1.005324	0.894954	2.389132	2.093477	2.063119	2.309701	2.355131	2.308833
sedoheptulose-7-phosphate	Carbohydrate	Nucleotide sugars, pentose metabolism	35649	GC/MS	2070	691.35	2646-35-7;	616	C05382	HMDB01068	1.13316	0.671366	0.608295	0.89502	0.707309	0.881547	1.466183	0.99926	1.092598	1.072794	1.341112	1.498011
ribose	Carbohydrate	Nucleotide sugars, pentose metabolism	12083	GC/MS	1652	204	50-69-1;	5311110	C00121	HMDB00283	1.000492	0.923031	0.981812	0.887355	1.077448	0.797796	0.961965	1.112605	0.955865	1.05226	0.995486	1.239706
ribulose	Carbohydrate	Nucleotide sugars, pentose metabolism	35855	GC/MS	1662	306.1	488-84-6;	79021	C00309	HMDB00621,HMDB03371	0.917585	0.693667	0.716412	0.683295	0.860701	0.661826	1.100187	1.307675	1.242451	1.4367	1.129817	1.225527
Isobar: ribulose 5-phosphate, xylulose 5-phosphate	Carbohydrate	Nucleotide sugars, pentose metabolism	37288	GC/MS	1935	357.2					1.057129	1.199309	0.774137	0.75538	1.337676	0.84674	0.92734	0.604695	0.794919	0.84271	0.586095	0.942871
UDP-glucuronate	Carbohydrate	Nucleotide sugars, pentose metabolism	2763	LC/MS Neg	594	579.1	28053-08-9;63700-19-6;	17473	C00167	HMDB00935	0.88056	0.850258	0.813692	0.707367	0.856268	0.705538	1.646834	1.437028	1.376016	1.45323	1.506462	1.443868
xylitol	Carbohydrate	Nucleotide sugars, pentose metabolism	4966	GC/MS	1677.6	307.2	87-99-0;	6912	C00379	HMDB00568	0.756966	0.760503	0.791445	0.685437	0.835054	0.825285	2.011436	1.901985	1.979785	1.826941	1.869145	1.956806
arabinose	Carbohydrate	Nucleotide sugars, pentose metabolism	575	GC/MS	1631.6	217	28697-53-2;	66308	C00181	HMDB00646	0.979998	0.999073	1.003751	0.85895	1.06224	0.971999	1.124543	0.843962	0.754591	1.134777	1.099423	1.046682
citrate	Energy	Krebs cycle	1564	GC/MS	1763.4	273.1	77-92-9;	311	C00158	HMDB00094	0.883845	1.231389	0.845299	0.772308	1.186823	1.023635	0.976365	0.669989	0.665063	0.862575	0.864879	1.039827
alpha-ketoglutarate	Energy	Krebs cycle	33453	GC/MS	1779	419.1	305-72-6;328-50-7;22202-68-2;	51	C00026	HMDB00208	0.603435	1.6556	1.034455	0.870596	1	1.211246	0.348446	0.348446	0.348446	0.821381	0.60049	0.369674
succinate	Energy	Krebs cycle	1437	GC/MS	1348	247	110-15-6;	1110	C00042	HMDB00254	0.999635	1.372773	0.939699	0.968412	1.089239	1.02981	0.653509	0.43015	0.444183	0.622325	0.573511	0.737304
fumarate	Energy	Krebs cycle	1643	GC/MS	1382.1	245	100-17-8;		C00122	HMDB00134	1.094005	0.98634	1.01366	1.091387	1.088187	0.775544	0.498337	0.629861	0.792136	0.731265	0.705944	0.531127
malate	Energy	Krebs cycle	1303	GC/MS	1502	233	6915-15-7;	525	C00149	HMDB00156	0.998838	1.242237	1.001162	0.950163	1.184572	0.96751	0.708202	0.687101	0.742139	0.838266	0.642095	0.761607
acetylphosphate	Energy	Oxidative phosphorylation	15488	GC/MS	1263	211	94249-01-1;	186	C00227	HMDB01494	0.718631	0.980398	0.774649	0.784658	1.019602	0.904663	1.304515	0.93658	0.521456	0.538918	0.838208	1.184428
phosphate	Energy	Oxidative phosphorylation	11438	GC/MS	1307.7	298.9	7664-38-2 ;	1061	C00009	HMDB01429	0.948522	1.063609	0.898959	0.876098	1.003449	0.856414	1.081455	0.921149	0.908556	0.99253	1.030588	1.132292
4-hydroxybutyrate (GHB)	Lipid	Fatty acid, monohydroxy	34585	GC/MS	1277	233.1	502-85-2;	10413	C00989	HMDB00710	0.881561	1.081001	0.872076	0.892491	1.14595	0.913337	1.180412	1.117924	0.978573	1.254538	1.196981	1.326207
2-hydroxyglutarate	Lipid	Fatty acid, dicarboxylate	37253	GC/MS	1576	247	40951-21-1;	43	C02630	HMDB00606	0.827363	0.968506	0.756196	0.788225	1.001153	0.722779	1.386995	1.009033	0.998847	1.464238	1.310402	1.260822
coenzyme A	Cofactors and vitamins	Pantothenate and CoA metabolism	2936	LC/MS Neg	1600	766.1	85-61-0;18439-24-2;	317	C00010	HMDB01423	0.947474	1.005278	1.051276	0.946916	1.015237	0.911694	0.978418	0.902217	0.890686	0.94891	0.99368	1.002328
3'-dephosphocoenzyme A	Cofactors and vitamins	Pantothenate and CoA metabolism	18289	LC/MS Neg	2010	686.2	3633-59-8;	444485	C00882	HMDB01373	1.358079	0.902492	1.006029	1.133498	0.993971	0.860357	0.67104	0.733834	0.702182	0.713383	0.908773	0.833881
acetyl CoA	Cofactors and vitamins	Pantothenate and CoA metabolism	32484	LC/MS Neg	1900	808.1	102029-73-2;	444493	C00024	HMDB01206	0.994095	0.997734	1.002266	0.863146	1.282769	1.006596	0.86443	0.853685	0.656902	0.8382	0.852562	0.815832

## Sheet: Pathway Heat Map (Cells)
Table S2: Pathway heat Map (Cells). Heat map of statistically significant biochemicals profiled in cell pellets. Shaded cells indicate p≤0.05 (red indicates that the mean values are significantly higher for that comparison; green values significantly lower). Blue-bolded text indicates 0.05<p<0.10. All data are nomalized to Bradford assay values.Ctl=TG1. miRNA=TG1-miR-302-367.								Fold of Change		Statistical Values
										Welch's Two Sample t-Tests		Mean Values			% Filled Values
SUPER PATHWAY	SUB PATHWAY	BIOCHEMICAL NAME	PLATFORM	COMP ID	Kegg	HMDB		miRNA Ctrl		miRNA / Ctrl		Ctrl	miRNA		Ctrl	miRNA
										P-VALUE	Q-VALUE
Amino acid	Alanine and aspartate metabolism	aspartate	GC/MS	15996	C00049	HMDB00191		1.18		0.0129	0.0093	0.8446355	0.9960852		100	100
		N-acetylaspartate (NAA)	LC/MS pos	22185	C01042	HMDB00812		0.31		< 0.001	0.0000	1.31736	0.4122515		100	100
		asparagine	GC/MS	512	C00152	HMDB00168		0.74		0.0922	0.0524	0.9615021	0.7152698		100	100
	Glutamate metabolism	glutamate	LC/MS pos	57	C00025	HMDB03339		0.62		< 0.001	0.0000	0.9780269	0.6062356		100	100
		glutamate, gamma-methyl ester	LC/MS pos	33487				0.93		0.4556	0.1832	1.144173	1.059846		100	100
		glutamine	LC/MS pos	53	C00064	HMDB00641		0.59		< 0.001	0.0000	0.9678195	0.5725439		100	100
		pyroglutamine*	LC/MS pos	32672				3.55		< 0.001	0.0000	0.7644316	2.713789		100	100
		N-acetyl-aspartyl-glutamate (NAAG)	LC/MS pos	35665	C12270	HMDB01067		0.63		< 0.001	0.0002	1.32667	0.8307842		100	100
		gamma-aminobutyrate (GABA)	GC/MS	1416	C00334	HMDB00112		0.68		0.0019	0.0018	0.9953493	0.6796509		100	100
	Guanidino and acetamido metabolism	4-guanidinobutanoate	LC/MS pos	15681	C01035	HMDB03464		1.86		0.0079	0.0062	0.7640836	1.417802		100	100
Lipid	Fatty acid, monohydroxy	4-hydroxybutyrate (GHB)	GC/MS	34585	C00989	HMDB00710		1.22		0.0115	0.0085	0.9644026	1.175773		100	100
Lipid	Fatty acid, dicarboxylate	2-hydroxyglutarate	GC/MS	37253	C02630	HMDB00606		1.47		0.0014	0.0014	0.8440372	1.238389		100	100
Carbohydrate	Fructose, mannose, galactose, starch, and sucrose metabolism	fructose	GC/MS	577	C00095	HMDB00660		2.58		< 0.001	0.0000	0.9735657	2.51191		100	100
		galactose	GC/MS	12055	C01582	HMDB00143		0.9		0.4372	0.1775	1.218192	1.100867		100	100
		lactose	GC/MS	11454	C00243	HMDB00186		1.82		< 0.001	0.0004	1.088682	1.983838		100	100
		6'-sialyllactose	GC/MS	39795	G00265	HMDB06569		0.96		0.5185	0.2012	1.014553	0.9732664		100	100
		mannitol	GC/MS	15335	C00392	HMDB00765		0.4		0.0150	0.0107	0.8813828	0.3520091		100	0
		mannose-6-phosphate	GC/MS	1469	C00275	HMDB01078		0.76		0.0817	0.0468	0.9649752	0.7309229		100	100
		sorbitol	GC/MS	15053	C00794	HMDB00247		5.2		< 0.001	0.0000	0.9539433	4.963789		100	100
		palatinitol	GC/MS	37469				4.8		< 0.001	0.0000	0.8062087	3.868574		83.3333	100
	Glycolysis, gluconeogenesis, pyruvate metabolism	glycerate	GC/MS	1572	C00258	HMDB00139		0.82		0.1004	0.0552	1.008081	0.8256326		100	100
		glucose-6-phosphate (G6P)	GC/MS	37256	C00668	HMDB01401		0.5		< 0.001	0.0001	1.039054	0.5170433		100	100
		glucose 1-phosphate	GC/MS	33755	C00103	HMDB01586		0.27		< 0.001	0.0000	1.85726	0.4940073		100	100
		glucose	GC/MS	20488	C00293	HMDB00122		1.23		< 0.001	0.0004	0.9024044	1.112685		100	100
		fructose-6-phosphate	GC/MS	12021	C05345	HMDB00124		0.61		0.0074	0.0060	1.033757	0.6261132		100	100
		fructose 1-phosphate	GC/MS	15909	C01094	HMDB01076		0.91		0.5316	0.2053	1.095863	1.002199		100	100
		Isobar: fructose 1,6-diphosphate, glucose 1,6-diphosphate	LC/MS neg	36984				0.18		< 0.001	0.0000	1.000082	0.1845292		100	100
		3-phosphoglycerate	GC/MS	1414	C00597	HMDB00807		0.62		0.0128	0.0093	1.015581	0.6258256		100	100
		dihydroxyacetone phosphate (DHAP)	GC/MS	15522	C00111	HMDB01473		0.24		< 0.001	0.0009	0.6920246	0.1678507		100	50
		pyruvate	GC/MS	599	C00022	HMDB00243		0.6		0.0624	0.0382	1.198577	0.7144938		100	100
		lactate	GC/MS	527	C00186	HMDB00190		0.9		0.0087	0.0067	1.039224	0.9320512		100	100
	Nucleotide sugars, pentose metabolism	6-phosphogluconate	LC/MS neg	15442	C00345	HMDB01316		1.02		0.8775	0.2979	0.8964688	0.9144312		100	100
		arabitol	GC/MS	38075	C00474	HMDB01851		1.92		< 0.001	0.0000	0.9177299	1.759096		100	100
		ribitol	GC/MS	15772	C00474	HMDB00508		2.44		< 0.001	0.0000	0.9244449	2.253232		100	100
		sedoheptulose-7-phosphate	GC/MS	35649	C05382	HMDB01068		1.53		0.0048	0.0042	0.8161161	1.244993		100	100
		ribose	GC/MS	12083	C00121	HMDB00283		1.11		0.0960	0.0532	0.9446555	1.052981		100	100
		ribulose	GC/MS	35855	C00309	HMDB00621,HMDB03371		1.64		< 0.001	0.0000	0.7555811	1.240393		100	100
		Isobar: ribulose 5-phosphate, xylulose 5-phosphate	GC/MS	37288				0.79		0.1035	0.0563	0.9950618	0.7831049		100	100
		UDP-glucuronate	LC/MS neg	2763	C00167	HMDB00935		1.84		< 0.001	0.0000	0.8022805	1.47724		100	100
		xylitol	GC/MS	4966	C00379	HMDB00568		2.48		< 0.001	0.0000	0.7757816	1.92435		100	100
		arabinose	GC/MS	575	C00181	HMDB00646		1.02		0.8818	0.2979	0.9793353	1.000663		100	100
Energy	Krebs cycle	citrate	GC/MS	1564	C00158	HMDB00094		0.85		0.1807	0.0889	0.9905499	0.8464496		100	100
		alpha-ketoglutarate	GC/MS	33453	C00026	HMDB00208		0.44		0.0024	0.0022	1.062556	0.4728138		100	66.6667
		succinate	GC/MS	1437	C00042	HMDB00254		0.54		< 0.001	0.0004	1.066595	0.5768302		100	100
		fumarate	GC/MS	1643	C00122	HMDB00134		0.64		< 0.001	0.0010	1.008187	0.6481115		100	100
		malate	GC/MS	1303	C00149	HMDB00156		0.69		< 0.001	0.0002	1.057414	0.7299017		100	100
	Oxidative phosphorylation	acetylphosphate	GC/MS	15488	C00227	HMDB01494		1.03		0.8884	0.2979	0.8637669	0.887351		100	100
		phosphate	GC/MS	11438	C00009	HMDB01429		1.07		0.1790	0.0886	0.9411752	1.011095		100	100
Cofactors and vitamins	Pantothenate and CoA metabolism	coenzyme A	LC/MS neg	2936	C00010	HMDB01423		0.97		0.3765	0.1625	0.9796458	0.9527066		100	100
		3'-dephosphocoenzyme A	LC/MS neg	18289	C00882	HMDB01373		0.73		0.0046	0.0040	1.042404	0.7605156		100	100
		acetyl CoA	LC/MS neg	32484	C00024	HMDB01206		0.79		0.0075	0.0060	1.024434	0.8136019		100	100

## Sheet: OrigScale (Media)
					Table S2: OrigScale (Media). Values are normalized in terms of raw area counts.
PATHWAY SORTORDER	BIOCHEMICAL NAME	SUPER PATHWAY	SUB PATHWAY	COMP ID	PLATFORM	RI	MASS	CAS	PUBCHEM	KEGG	Group HMDB	TG1: conditioned cell culture medium	TG1: conditioned cell culture medium	TG1: conditioned cell culture medium	TG1: conditioned cell culture medium	TG1: conditioned cell culture medium	TG1: conditioned cell culture medium	TG1-miR-302-367: conditioned cell culture medium	TG1-miR-302-367: conditioned cell culture medium	TG1-miR-302-367: conditioned cell culture medium	TG1-miR-302-367: conditioned cell culture medium	TG1-miR-302-367: conditioned cell culture medium	TG1-miR-302-367: conditioned cell culture medium	Blank sample (culture medium incubated for 96hr at 37°C/5%CO2)	Blank sample (culture medium incubated for 96hr at 37°C/5%CO2)	Blank sample (culture medium incubated for 96hr at 37°C/5%CO2)
30	aspartate	Amino acid	Alanine and aspartate metabolism	15996	GC/MS	1529.7	232	56-84-8;	5960	C00049	HMDB00191	7194423	7301151.5	6648515	8000527.5	7651588	6846082.5	5801103	6387842.5	6101410	5969040.5	5859491	5714671	3771407.8	3849536.8	3769947.3
34	asparagine	Amino acid	Alanine and aspartate metabolism	11398	GC/MS	1651.2	231	70-47-3;	62676992089	C00152	HMDB00168	1826280.6	1668112.1	1625849.3	1843794.5	1891026.1	1621023.5	1514310	1820717.3	1562190.6	1540152	1305060.9	1701380.1	441915.7	359361.4	401066.5
39	glutamate	Amino acid	Glutamate metabolism	57	LC/MS Pos	700	148.1	56-86-0;	611	C00025	HMDB03339	3409080	3249370.3	3406358	3357599	3142690	3162623.8	2936571.8	3023726.3	2874553.5	2967896.5	2789730	3015400.3	1453184.1	1352434.6	1507133.1
44	glutamine	Amino acid	Glutamate metabolism	53	LC/MS Pos	684	147.2	56-85-9;	69920865961	C00064	HMDB00641	16367933	16111309	14453291	15188842	16687289	15695060	15053245	16190760	15320816	15696656	15215444	15863139	15986243	14256852	16172529
45	pyroglutamine*	Amino acid	Glutamate metabolism	32672	LC/MS Pos	764	129.2		134508			594918.6	673719.2	581599.5	596340.4	511501.5	575555.6	454010.6	450866.5	455341.3	500067.5	470966.3	554530.6	531015.9	436318.7	574225.2
49	N-acetylglutamine	Amino acid	Glutamate metabolism	33943	LC/MS Pos	1204	189.1	2490-97-3;	182230	C02716	HMDB06029	153259.5	78081.9	159344.7	360475.9	137802.7	162632.3	350518.3	163679.5	260744	202934.8	259683.8	280161.9	168382.3	458151.4	139420.2
275	4-guanidinobutanoate	Amino acid	Guanidino and acetamido metabolism	15681	LC/MS Pos	1085	146.1	463-003; 463-00-3;	500	C01035	HMDB03464	109203.5	95667	182544.5	454238.3	58981	98485.5	254967.5	78305.8	218735.5	198403.1	209529.1	235937.1	114370.9	649364.7	25275.1
472	fructose	Carbohydrate	Fructose. mannose. galactose. starch. and sucrose metabolism	31266	GC/MS	1762.7	204	57-48-7;	5984	C00095	HMDB00660	4266928	4122275	3948385	4039628	4048669	3716531	15104669	16196179	15199584	16218550	12948585	15842284	3778863.5	3631232.8	3852851
474	galactose	Carbohydrate	Fructose. mannose. galactose. starch. and sucrose metabolism	12055	GC/MS	1793.8	203.9	59-23-4;	3037556	C01582	HMDB00143	4660025.5	4661821	4719423	4751438.5	4240355.5	3927059.8	1040550.2	1289315.5	1135713.6	1203206.8	1055206	1110481.8	3367996.8	4143743.3	3907328
478	isomaltose	Carbohydrate	Fructose. mannose. galactose. starch. and sucrose metabolism	39942	GC/MS	2212.5	204.1	499-40-1;	439193	C00252	HMDB02923	2997538	2056798.1	3053262.5	3094836.3	1947028	2374055.5	1468884.4	2047425.5	2807597.3	1332297.1	2564019	1404221.8	2986124	2455490	1325367
487	mannose	Carbohydrate	Fructose. mannose. galactose. starch. and sucrose metabolism	584	GC/MS	1753.5	203.9	3458-28-4;	161658	C00159	HMDB00169	2701514.5	2562435.3	2765778.3	2788897	2826169	2471439.3	5314298	5696991	5259197	5126098	4444178.5	5578431	348558	513023	454262
495	sorbitol	Carbohydrate	Fructose. mannose. galactose. starch. and sucrose metabolism	15053	GC/MS	1843	319.1	6706-59-8;	107428	C00794	HMDB00247	968144	940165.5	896861	912562	945355.9	883236.3	8849650	9075146	8726919	8247243	7742737.5	8581854
517	glycerate	Carbohydrate	Glycolysis. gluconeogenesis. pyruvate metabolism	1572	GC/MS	1360.7	189	600-19-1;	752	C00258	HMDB00139	161045	106887.4	131975.6	128134.8	196232.2	153163.5	159470.3	171166.7	128808.9	151531	127284.4	130951.3	84137	102655	67604.8
521	glucose	Carbohydrate	Glycolysis. gluconeogenesis. pyruvate metabolism	31263	GC/MS	1780.9	217	50-99-7;	79025	C00293	HMDB00122	748425664	647719168	763029504	774103296	835748864	683521792	535677856	759461184	653603520	554356480	613249344	628481728	462086144	534347008	428259200
535	pyruvate	Carbohydrate	Glycolysis. gluconeogenesis. pyruvate metabolism	599	GC/MS	1130.6	217	127-17-3;	107735	C00022	HMDB00243	3046996	2917688.5	3049785.8	3335431.5	3192134.3	2879340.8	2510467.3	2539783.8	2106742.5	2777196	2093765.8	2501939.8	1892675	1933034	2013715.4
536	lactate	Carbohydrate	Glycolysis. gluconeogenesis. pyruvate metabolism	527	GC/MS	1102.8	116.9	79-33-4;	612	C00186	HMDB00190	911850048	875480832	872473280	925079296	890789952	864876992	971713344	1009756672	938515200	959589440	846236224	965837824	12357674	14825497	13730878
552	gluconate	Carbohydrate	Nucleotide sugars. pentose metabolism	587	GC/MS	1879.4	333	527-07-1;	10690	C00257	HMDB00625	395540	402671	336005	361871	361364.5	361100.8	481542	499506.8	476876	522624.7	521345.9	497642.7	149223	140679	135952
559	ribulose	Carbohydrate	Nucleotide sugars. pentose metabolism	35855	GC/MS	1662	306.1	488-84-6;	79021	C00309	HMDB00621.HMDB03371	51376	51051	56891	36112	59468	33347.3	36570	55002.5	44937	36288	38216	52744		24474	21417
566	arabinose	Carbohydrate	Nucleotide sugars. pentose metabolism	575	GC/MS	1631.6	217	28697-53-2;	66308	C00181	HMDB00646	79650.8	92897	89155.9	71666	69649.1	130587.1	80489	97908.6	57387	88910	73155	107407.1
579	citrate	Energy	Krebs cycle	1564	LC/MS Neg	591	191.1	77-92-9;	311	C00158	HMDB00094	1146666.9	1106277.6	1153837	1132463.9	1128349.1	1158412.8	626421.3	683684.1	664958.5	558200.1	481175.5	612844	53038	84150.7	5430.5
589	alpha-ketoglutarate	Energy	Krebs cycle	33453	GC/MS	1779	419.1	305-72-6; 328-50-7; 22202-68-2;	51	C00026	HMDB00208	66403.7	73706.1	54786.6	60137.1	84904.6	62142	59708.6	64447.2	48636.3	57303.4	21340	45271.4
590	succinate	Energy	Krebs cycle	1437	GC/MS	1348	247	110-15-6;	1110	C00042	HMDB00254	156382.5	116212.9	109774.1	147587.4	154743.5	128650.3	124866	109291.8	103900.5	128740	101166.5	95289.9	56118.3	39773	36587
594	fumarate	Energy	Krebs cycle	1643	GC/MS	1382.1	245	100-17-8;		C00122	HMDB00134	174414	141450.4	171771.6	168430.5	184107	210405.9	128876	133868.6	144147.5	109257	150465.3	121046.7	28277	20051.1	39256.3
598	malate	Energy	Krebs cycle	1303	GC/MS	1502	233	6915-15-7;	525	C00149	HMDB00156	503938.3	516330.5	531992.1	536275.4	558728	571502.6	353083.4	391485.3	333135.7	303327.8	286060.7	352665.6	9602.1	24811.8
602	phosphate	Energy	Oxidative phosphorylation	11438	GC/MS	1307.7	298.9	7664-38-2 ;	1061	C00009	HMDB01429	111508528	100207664	109517736	110090048	101018328	98522504	113847848	130087424	108426816	115979496	98621728	107069336	34133552	33701000	30811212
692	4-hydroxybutyrate (GHB)	Lipid	Fatty acid. monohydroxy	34585	GC/MS	1277	233.1	502-85-2;	10413	C00989	HMDB00710	7018			10098	9565	15158	41135	39889.8	39094	38920	28628	45971			2493
714	2-hydroxyglutarate	Lipid	Fatty acid. dicarboxylate	37253	GC/MS	1576	247	40951-21-1;	43	C02630	HMDB00606	76146	82859.6	82873.7	74174.8	79667	74767.3	70155	66339.3	54748.3	56385	77653.5	74902.8

## Sheet: ScaledImpData (Media)
Table S2: Media. Biochemicals profiled in biological replicates of media conditioned by cells (CM) or in fresh culture medium incubated at 37°C, 5% CO2 (Blank sample).
BIOCHEMICAL NAME	SUPER PATHWAY	SUB PATHWAY	COMP ID	PLATFORM	RI	MASS	CAS	PUBCHEM	KEGG	Group HMDB	TG1-CM	TG1-CM	TG1-CM	TG1-CM	TG1-CM	TG1-CM	TG1-miR-302-367-CM	TG1-miR-302-367-CM	TG1-miR-302-367-CM	TG1-miR-302-367-CM	TG1-miR-302-367-CM	TG1-miR-302-367-CM	Blank sample	Blank sample	Blank sample
aspartate	Amino acid	Alanine and aspartate metabolism	15996	GC/MS	1529.7	232	56-84-8;	5960	C00049	HMDB00191	1.17914	1.19663	1.08967	1.31126	1.25407	1.12205	0.950781	1.04695	1	0.978305	0.96035	0.936615	0.618121	0.630926	0.617881
asparagine	Amino acid	Alanine and aspartate metabolism	11398	GC/MS	1651.2	231	70-47-3;	62676992089	C00152	HMDB00168	1.12662	1.02905	1.00298	1.13743	1.16656	1	0.934169	1.12319	0.963706	0.950111	0.805084	1.04957	0.272615	0.221688	0.247416
glutamate	Amino acid	Glutamate metabolism	57	LC/MS Pos	700	148.1	56-86-0;	611	C00025	HMDB03339	1.13056	1.07759	1.12965	1.11348	1.04221	1.04882	0.973858	1.00276	0.953291	0.984246	0.925161	1	0.481921	0.448509	0.499812
glutamine	Amino acid	Glutamate metabolism	53	LC/MS Pos	684	147.2	56-85-9;	69920865961	C00064	HMDB00641	1.04277	1.02642	0.920788	0.967648	1.06311	0.999898	0.95901	1.03148	0.976056	1	0.969343	1.01061	1.01845	0.908273	1.03032
pyroglutamine*	Amino acid	Glutamate metabolism	32672	LC/MS Pos	764	129.2		134508			1.12034	1.26874	1.09526	1.12302	0.963251	1.08388	0.854985	0.849064	0.857491	0.941719	0.886916	1.04428	1	0.821668	1.08137
N-acetylglutamine	Amino acid	Glutamate metabolism	33943	LC/MS Pos	1204	189.1	2490-97-3;	182230	C02716	HMDB06029	0.910187	0.463718	0.946327	2.14082	0.818392	0.965852	2.08168	0.97207	1.54852	1.2052	1.54223	1.66384	1	2.7209	0.827998
4-guanidinobutanoate	Amino acid	Guanidino and acetamido metabolism	15681	LC/MS Pos	1085	146.1	463-003; 463-00-3;	500	C01035	HMDB03464	0.598229	0.524075	1	2.48837	0.323105	0.539515	1.39674	0.428968	1.19826	1.08688	1.14783	1.29249	0.626537	3.55729	0.13846
fructose	Carbohydrate	Fructose, mannose, galactose, starch, and sucrose metabolism	31266	GC/MS	1762.7	204	57-48-7;	5984	C00095	HMDB00660	1.03509	1	0.957817	0.979951	0.982144	0.901573	3.66416	3.92894	3.68718	3.93437	3.14113	3.84309	0.916694	0.880881	0.934642
galactose	Carbohydrate	Fructose, mannose, galactose, starch, and sucrose metabolism	12055	GC/MS	1793.8	203.9	59-23-4;	3037556	C01582	HMDB00143	1.19264	1.1931	1.20784	1.21603	1.08523	1.00505	0.266307	0.329974	0.290662	0.307936	0.270058	0.284205	0.861969	1.06051	1
isomaltose	Carbohydrate	Fructose, mannose, galactose, starch, and sucrose metabolism	39942	GC/MS	2212.5	204.1	499-40-1;	439193	C00252	HMDB02923	1.26262	0.866365	1.2861	1.30361	0.820127	1	0.618724	0.862417	1.18262	0.56119	1.08002	0.591487	1.25782	1.0343	0.558271
mannose	Carbohydrate	Fructose, mannose, galactose, starch, and sucrose metabolism	584	GC/MS	1753.5	203.9	3458-28-4;	161658	C00159	HMDB00169	0.968668	0.918799	0.99171	1	1.01336	0.886171	1.90552	2.04274	1.88576	1.83804	1.59353	2.00023	0.124981	0.183952	0.162882
sorbitol	Carbohydrate	Fructose, mannose, galactose, starch, and sucrose metabolism	15053	GC/MS	1843	319.1	6706-59-8;	107428	C00794	HMDB00247	0.222284	0.21586	0.205917	0.209522	0.217052	0.202789	2.03186	2.08363	2.00368	1.89355	1.77772	1.97037	0.202789	0.202789	0.202789
glycerate	Carbohydrate	Glycolysis, gluconeogenesis, pyruvate metabolism	1572	GC/MS	1360.7	189	600-19-1;	752	C00258	HMDB00139	1.22981	0.816238	1.00782	0.978492	1.49851	1.16962	1.21778	1.3071	0.98364	1.15716	0.971998	1	0.642506	0.783917	0.516259
glucose	Carbohydrate	Glycolysis, gluconeogenesis, pyruvate metabolism	31263	GC/MS	1780.9	217	50-99-7;	79025	C00293	HMDB00122	1.15548	1	1.17803	1.19512	1.29029	1.05527	0.827022	1.17252	1.00909	0.855859	0.946783	0.9703	0.713405	0.824967	0.66118
pyruvate	Carbohydrate	Glycolysis, gluconeogenesis, pyruvate metabolism	599	GC/MS	1130.6	217	127-17-3;	107735	C00022	HMDB00243	1.19971	1.14879	1.2008	1.31327	1.25685	1.13369	0.988457	1	0.829497	1.09348	0.824387	0.985099	0.745211	0.761102	0.792869
lactate	Carbohydrate	Glycolysis, gluconeogenesis, pyruvate metabolism	527	GC/MS	1102.8	116.9	79-33-4;	612	C00186	HMDB00190	1.02364	0.982814	0.979438	1.03849	1	0.97091	1.09085	1.13355	1.05358	1.07723	0.949984	1.08425	0.013873	0.016643	0.015414
gluconate	Carbohydrate	Nucleotide sugars, pentose metabolism	587	GC/MS	1879.4	333	527-07-1;	10690	C00257	HMDB00625	1	1.01803	0.849484	0.914878	0.913598	0.912931	1.21743	1.26285	1.20563	1.32129	1.31806	1.25814	0.377264	0.355663	0.343712
ribulose	Carbohydrate	Nucleotide sugars, pentose metabolism	35855	GC/MS	1662	306.1	488-84-6;	79021	C00309	HMDB00621,HMDB03371	1.2357	1.22788	1.36834	0.868568	1.43033	0.80207	0.879584	1.32292	1.08083	0.872801	0.919173	1.2686	0.515123	0.58865	0.515123
arabinose	Carbohydrate	Nucleotide sugars, pentose metabolism	575	GC/MS	1631.6	217	28697-53-2;	66308	C00181	HMDB00646	0.940393	1.09678	1.05261	0.846121	0.822308	1.54177	0.950289	1.15595	0.677537	1.04971	0.863701	1.2681	0.677537	0.677537	0.677537
citrate	Energy	Krebs cycle	1564	LC/MS Neg	591	191.1	77-92-9;	311	C00158	HMDB00094	1.72442	1.66368	1.7352	1.70306	1.69687	1.74208	0.942046	1.02816	1	0.839451	0.723617	0.921627	0.079761	0.12655	0.008167
alpha-ketoglutarate	Energy	Krebs cycle	33453	GC/MS	1779	419.1	305-72-6;328-50-7;22202-68-2;	51	C00026	HMDB00208	1.10815	1.23002	0.914286	1.00358	1.4169	1.03703	0.996425	1.0755	0.811648	0.956286	0.356125	0.755494	0.356125	0.356125	0.356125
succinate	Energy	Krebs cycle	1437	GC/MS	1348	247	110-15-6;	1110	C00042	HMDB00254	1.42458	1.05865	1	1.34446	1.40965	1.17196	1.13748	0.995607	0.946494	1.17277	0.921588	0.868054	0.511216	0.362317	0.333294
fumarate	Energy	Krebs cycle	1643	GC/MS	1382.1	245	100-17-8;		C00122	HMDB00134	1.23304	1	1.21436	1.19074	1.30157	1.48749	0.911104	0.946399	1.01907	0.772405	1.06373	0.855754	0.199907	0.141753	0.277527
malate	Energy	Krebs cycle	1303	GC/MS	1502	233	6915-15-7;	525	C00149	HMDB00156	1.35364	1.38692	1.42899	1.4405	1.50081	1.53512	0.948424	1.05158	0.894842	0.814774	0.768393	0.947302	0.025792	0.066647	0.025792
phosphate	Energy	Oxidative phosphorylation	11438	GC/MS	1307.7	298.9	7664-38-2 ;	1061	C00009	HMDB01429	1.04146	0.935914	1.02287	1.02821	0.943485	0.920175	1.06331	1.21498	1.01268	1.08322	0.921102	1	0.318799	0.314759	0.287769
4-hydroxybutyrate (GHB)	Lipid	Fatty acid, monohydroxy	34585	GC/MS	1277	233.1	502-85-2;	10413	C00989	HMDB00710	0.245145	0.087083	0.087083	0.352732	0.334113	0.529482	1.43688	1.39338	1.36559	1.35951	1	1.60581	0.087083	0.087083	0.087083
2-hydroxyglutarate	Lipid	Fatty acid, dicarboxylate	37253	GC/MS	1576	247	40951-21-1;	43	C02630	HMDB00606	1.01752	1.10723	1.10742	0.991177	1.06457	0.999095	0.937461	0.886473	0.731586	0.753457	1.03766	1.0009	0.731586	0.731586	0.731586

## Sheet: Pathway Heat Map (Media)
Table S2: Pathway heat Map (Media). Heat map of statistically significant biochemicals profiled in media conditioned by cells. Shaded cells indicate p≤0.05 (red indicates that the mean values are significantly higher for that comparison; green values significantly lower). Blue-bolded text indicates 0.05<p<0.10.Ctl=TG1. miRNA=TG1-miR-302-367. BM=Blank medium								Fold of Change				Statistical Values
								Welch's Two Sample t-Tests				Welch's Two Sample t-Tests							Mean Values				% Filled Values
SUPER PATHWAY	SUB PATHWAY	BIOCHEMICAL NAME	PLATFORM	COMP ID	Kegg	HMDB		Ctrl BM	miRNA BM	miRNA Ctrl		Ctrl / BM		miRNA / BM		miRNA / Ctrl			Ctrl	miRNA	BM		Ctrl	miRNA	BM
												P-VALUE	Q-VALUE	P-VALUE	Q-VALUE	P-VALUE	Q-VALUE
Amino acid		aspartate	GC/MS	15996	C00049	HMDB00191		1.92	1.57	0.82		< 0.001	0	< 0.001	0	< 0.001	0.0008		1.19214	0.978833	0.622309		100	100	100
		asparagine	GC/MS	11398	C00152	HMDB00168		4.36	3.93	0.9		< 0.001	0.0006	< 0.001	0	0.0827	0.0954		1.07711	0.970972	0.24724		100	100	100
	Glutamate metabolism	glutamate	LC/MS pos	57	C00025	HMDB03339		2.29	2.04	0.89		< 0.001	0.0006	< 0.001	0.0004	< 0.001	0.0005		1.09039	0.97322	0.476747		100	100	100
		glutamine	LC/MS pos	53	C00064	HMDB00641		1.02	1.01	0.99		0.7139	0.4903	0.8849	0.2208	0.6496	0.4166		1.00344	0.991082	0.98568		100	100	100
		pyroglutamine*	LC/MS pos	32672				1.15	0.94	0.82		0.2216	0.1739	0.5355	0.1492	0.002	0.0041		1.10908	0.905743	0.96768		100	100	100
		N-acetylglutamine	LC/MS pos	33943	C02716	HMDB06029		0.69	0.99	1.44		0.4781	0.352	0.8021	0.2019	0.088	0.0998		1.04088	1.50226	1.5163		100	100	100
	Guanidino and acetamido metabolism	4-guanidinobutanoate	LC/MS pos	15681	C01035	HMDB03464		0.63	0.76	1.2		0.9564	0.6048	0.7027	0.185	0.3225	0.256		0.912216	1.09186	1.44076		100	100	100
Carbohydrate	Fructose, mannose, galactose, starch, and sucrose metabolism	fructose	GC/MS	31266	C00095	HMDB00660		1.07	4.06	3.79		0.0364	0.0366	< 0.001	0	< 0.001	0		0.976096	3.69981	0.910739		100	100	100
		galactose	GC/MS	12055	C01582	HMDB00143		1.18	0.3	0.25		0.092	0.0821	< 0.001	0.0003	< 0.001	0		1.14998	0.291524	0.974158		100	100	100
		isomaltose	GC/MS	39942	C00252	HMDB02923		1.15	0.86	0.75		0.5575	0.3982	0.6448	0.1746	0.0783	0.092		1.0898	0.816075	0.95013		100	100	100
		mannose	GC/MS	584	C00159	HMDB00169		6.12	11.94	1.95		0.003	0.0057	< 0.001	0.0007	< 0.001	0		0.963119	1.87764	0.157272		100	100	100
		sorbitol	GC/MS	15053	C00794	HMDB00247		1.05	9.67	9.24		0.025	0.0267	< 0.001	0	< 0.001	0		0.212237	1.96014	0.202789		100	100	0
	Glycolysis, gluconeogenesis, pyruvate metabolism	glycerate	GC/MS	1572	C00258	HMDB00139		1.72	1.71	0.99		0.0206	0.0223	0.03	0.0121	0.9808	0.5322		1.11675	1.10628	0.647561		100	100	100
		glucose	GC/MS	31263	C00293	HMDB00122		1.56	1.31	0.84		0.0066	0.01	0.0253	0.0108	0.0208	0.0331		1.1457	0.963594	0.733184		100	100	100
		pyruvate	GC/MS	599	C00022	HMDB00243		1.58	1.24	0.79		< 0.001	0	0.0045	0.0026	0.002	0.0041		1.20886	0.953486	0.766394		100	100	100
		lactate	GC/MS	527	C00186	HMDB00190		65.27	69.56	1.07		< 0.001	0.0003	< 0.001	0	0.0534	0.0692		0.999216	1.06491	0.01531		100	100	100
	Nucleotide sugars, pentose metabolism	gluconate	GC/MS	587	C00257	HMDB00625		2.6	3.52	1.35		< 0.001	0	< 0.001	0	< 0.001	0.0001		0.93482	1.2639	0.35888		100	100	100
		ribulose	GC/MS	35855	C00309	HMDB00621,HMDB03371		2.14	1.96	0.92		< 0.001	0.0009	< 0.001	0.0001	0.5365	0.3585		1.15548	1.05732	0.539632		100	100	66.6667
		arabinose	GC/MS	575	C00181	HMDB00646		1.55	1.47	0.95		0.0069	0.01	0.0106	0.0053	0.7035	0.4422		1.05	0.994214	0.677537		100	100	0
Energy	Krebs cycle	citrate	LC/MS neg	1564	C00158	HMDB00094		23.93	12.72	0.53		0.0493	0.0458	0.0694	0.0253	< 0.001	0.0002		1.71089	0.90915	0.0714928		100	100	100
		alpha-ketoglutarate	GC/MS	33453	C00026	HMDB00208		3.14	2.32	0.74		< 0.001	0	0.0052	0.0029	0.0919	0.1006		1.11833	0.825247	0.356125		100	100	0
		succinate	GC/MS	1437	C00042	HMDB00254		3.07	2.5	0.82		0.0047	0.008	0.011	0.0053	0.0306	0.0463		1.23489	1.007	0.402276		100	100	100
		fumarate	GC/MS	1643	C00122	HMDB00134		6	4.5	0.75		0.0075	0.01	0.0118	0.0055	0.0024	0.0047		1.23786	0.928077	0.206396		100	100	100
		malate	GC/MS	1303	C00149	HMDB00156		36.56	22.94	0.63		0.007	0.01	0.0083	0.0044	< 0.001	0.0002		1.441	0.904219	0.0394106		100	100	66.6667
	Oxidative phosphorylation	phosphate	GC/MS	11438	C00009	HMDB01429		3.2	3.42	1.07		< 0.001	0	< 0.001	0	0.1857	0.166		0.982019	1.04922	0.307109		100	100	100
Lipid	Fatty acid, monohydroxy	4-hydroxybutyrate (GHB)	GC/MS	34585	C00989	HMDB00710		3.13	15.62	4.99		0.0303	0.0314	< 0.001	0	0.0018	0.0041		0.272606	1.36019	0.0870826		66.6667	100	33.3333
	Fatty acid, dicarboxylate	2-hydroxyglutarate	GC/MS	37253	C02630	HMDB00606		1.43	1.22	0.85		< 0.001	0	0.0246	0.0107	0.0348	0.0513		1.04784	0.891258	0.731587		100	100	0
