# Supplementary material for: A driver role for GABA metabolism in controlling stem and proliferative cell state through GHB production in glioma
Source: Acta Neuropathol. 2016 Dec 28;133(4):645–60. doi: 10.1007/s00401-016-1659-5 (PMC5348560; doi:10.1007/s00401-016-1659-5)
Supplement: Supplementary file 3 — Supplementary material 3 (XLSX 48 kb) [file 401_2016_1659_MOESM3_ESM.xlsx]

## Sheet: Feuil1
Cell culture	WHO classification	Sex/Age (years)	IDH1	IDH2	TP53	PTEN	H3F3A	Molecular profile
TG1	Glioblastoma	M/68	wt	wt	wt	wt	wt	Mesenchymal
TG16	Glioblastoma	M/67	wt	wt	R175H	R233X (stop)	wt	Mesenchymal
GBM-M	Glioblastoma	M/67	wt	wt	wt	D24G	wt	-
R633	Glioblastoma	F/47	wt	wt	C275Y	Deleted (1)	wt	-
6240**	Glioblastoma	M/62	-	-	-	-	-	Classical
5706**	Glioblastoma	M/67	-	-	-	-	-	Classical
JolMa	Glioblastoma	M/68	-	-	-	-	-	Classical
TP54	DIPG	M/9	wt	wt	R248Q	wt	K27M	Pro-neural
TP80	DIPG	F/5	wt	wt	R273H	wt	K27M	Pro-neural
TP83	DIPG	F/5	wt	wt	ND	-	K27M	Pro-neural
TP84	DIPG	M/9	wt	wt	R158G	wt	K27M	Pro-neural
Table S1
List of GBM and DIPG stem-like cells used in this study.
Genetic status of GBM and DIPG stem-like cell cultures and characteristics of original tumors.
(1) No amplification using mRNA and RT-PCR. Lack of protein expression was ascertained using Western blot analysis.
